# Supplementary material for: Gecko-Inspired Slant Hierarchical Microstructure-Based Ultrasensitive Iontronic Pressure Sensor for Intelligent Interaction
Source: Research (Wash D C). 2022 Jun 14;2022:9852138. doi: 10.34133/2022/9852138 (PMC9275085; doi:10.34133/2022/9852138)
Supplement: Supplementary Materials — Supplementary 1: Figure S1: bioinspired slant hierarchical microstructure under different prepressures. Figure S2: controllable manufacturing of various hierarchical structures by the method of imprinting and transfer printing. Figure S3: ionic gel and the capacitance brought by EDLs. Figure S4: roughness of electrode surface and ionic gel surface characterized by AFM. Figure S5: in situ observation method for deformation process of slant structure. Figure S6: the deformation process of the slant flat scales. Figure S7: pseudocapacitive iontronic pressure sensor with the slant hierarchical electrode. Figure S8: sensing performance under different tangential forces. Figure S9: capacitance response to bending. Figure S10: comparison of the sensitivity corresponding to different pressure ranges. Figure S11: frequency response. Figure S12: consistency of sensors in different batches. Figure S13: slant electrode after five thousand loading/unloading cycles. Figure S14: response performance of sealed and unsealed sensors in high humidity environments. Figure S15: long-term performance of sealed and unsealed sensors at ambient temperature and humidity. Figure S16: capacitance response difference under different temperature. Figure S17: the minimum micropressure that can be detected. Figure S18: the super-hydrophobic surface of the sensor. Figure S19: manufacturing process of magnetic actuated trap. Figure S20: propertied of the magnetic actuated trap. Figure S21: Grabbing the quail egg without sensitive feedback. Figure S22: self-developed capacitor acquisition and feedback circuit. Supplementary 2: Supplementary Movie S1: dropping process of water onto the sensor surface. Supplementary 3: Supplementary Movie S2: biomimetic flytrap autonomously catching a dandelion. Supplementary 4: Supplementary Movie S3: biomimetic flytrap autonomously catching a bee. Supplementary 5: Supplementary Movie S4: sensitive flytrap grasping a quail egg without damage. Supplementary 6: Suppleme [file 9852138.f1.zip]

Archive with 6 entries (6 files):
- Luo_Supplementary Material 1.docx
- Movie S1.mp4
- Movie S2.mp4
- Movie S3.mp4
- Movie S4.mp4
- Movie S5.mp4
